# Supplementary material for: Exercise-Induced Oxygen Desaturation and Cognitive Performance in Patients with Parkinson’s Disease: A Prospective Observational Study
Source: J Clin Med. 2026 Jan 22;15(2):899. doi: 10.3390/jcm15020899 (PMC12842213; doi:10.3390/jcm15020899)
Supplement: Supplementary file 1 [file jcm-15-00899-s001.zip]

Archive with 1 entries (1 files):
- jcm-4091281-supplementary.pdf
